# Supplementary material for: N′-(2-Methoxy­benzyl­idene)nicotinohydrazide
Source: Acta Crystallogr Sect E Struct Rep Online. 2010 Feb 6;66(Pt 3):o542. doi: 10.1107/S1600536810003831 (PMC2983706; doi:10.1107/S1600536810003831)
Supplement: Supplementary file 2 [file e-66-0o542-Isup2.hkl]

# 
# h,k,l, Fc-squared, Fo-squared, sigma(Fo-squared) and status flag 
# 
data_I
_shelx_title ' P43 in P4(3)' 
_shelx_refln_list_code          4 
_shelx_F_calc_maximum      176.37 
_exptl_crystal_F_000       536.00 
_reflns_d_resolution_high  0.7829 
 
loop_ 
 _symmetry_equiv_pos_as_xyz 
 'x, y, z' 
 '-x, -y, z+1/2' 
 '-y, x, z+3/4' 
 'y, -x, z+1/4' 
 
_cell_length_a     9.3264 
_cell_length_b     9.3264 
_cell_length_c    15.5936 
_cell_angle_alpha  90.000 
_cell_angle_beta   90.000 
_cell_angle_gamma  90.000 
 
_shelx_F_squared_multiplier     1.000 
 
loop_ 
 _refln_index_h 
 _refln_index_k 
 _refln_index_l 
 _refln_F_squared_calc 
 _refln_F_squared_meas 
 _refln_F_squared_sigma 
 _refln_observed_status 
   0   1   0     3548.25     3425.74    101.18 o 
   1   1   0      532.34      452.28      3.53 o 
  -1   2   0      417.64      455.43      2.85 o 
   0   2   0        1.96        3.39      0.41 o 
   1   2   0    31105.38    28125.96    195.28 o 
   2   2   0     1492.95     1390.84      7.96 o 
  -2   3   0     1081.16     1111.79      6.17 o 
  -1   3   0      681.31      681.22      4.35 o 
   0   3   0     6202.78     5917.44     26.73 o 
   1   3   0     9737.27     9392.09     42.78 o 
   2   3   0      157.45      160.33      2.14 o 
   3   3   0      202.45      177.08      2.86 o 
  -3   4   0       26.86       27.74      0.98 o 
  -2   4   0      162.99      167.63      2.33 o 
  -1   4   0      270.36      268.65      2.66 o 
   0   4   0     1112.73     1116.64      6.30 o 
   1   4   0        1.43        2.38      0.40 o 
   2   4   0      847.94      805.88      6.09 o 
   3   4   0       50.98       52.19      1.48 o 
   4   4   0       61.82       57.87      1.65 o 
  -4   5   0        0.00       -0.65      0.53 o 
  -3   5   0      136.03      132.67      2.55 o 
  -2   5   0      220.80      226.21      2.76 o 
  -1   5   0       70.95       75.70      1.59 o 
   0   5   0       64.59       67.52      1.85 o 
   1   5   0       42.52       42.64      1.12 o 
   2   5   0     1120.84     1020.66      7.62 o 
   3   5   0        3.34        2.76      0.66 o 
   4   5   0        2.94        2.97      0.78 o 
   5   5   0       16.91       17.27      1.20 o 
  -5   6   0       85.58       80.65      4.88 o 
  -4   6   0      188.28      190.74      3.33 o 
  -3   6   0      437.94      426.72      4.32 o 
  -2   6   0       95.55       99.26      1.98 o 
  -1   6   0       80.61       86.74      1.81 o 
   0   6   0      229.32      230.84      2.86 o 
   1   6   0       12.33       14.34      1.03 o 
   2   6   0      302.53      301.36      3.03 o 
   3   6   0       35.40       29.37      1.48 o 
   4   6   0       75.69       75.40      2.72 o 
   5   6   0        0.20        2.36      1.10 o 
   6   6   0       13.57       12.34      2.71 o 
  -6   7   0        2.26        2.41      1.10 o 
  -5   7   0       11.76       10.62      3.14 o 
  -4   7   0       28.30       26.17      1.71 o 
  -3   7   0       20.24       21.78      1.48 o 
  -2   7   0       17.81       15.78      1.01 o 
  -1   7   0       10.52        9.13      1.11 o 
   0   7   0      390.01      377.79      9.27 o 
   1   7   0        1.14        1.68      0.89 o 
   2   7   0       31.66       31.08      2.02 o 
   3   7   0      127.03      110.02      3.53 o 
   4   7   0        1.58        1.71      1.43 o 
   5   7   0       86.31       85.77      3.23 o 
   6   7   0       24.44       20.09      2.85 o 
   7   7   0       34.13       28.77      2.31 o 
  -7   8   0       14.48       15.86      1.91 o 
  -6   8   0       11.36       10.49      2.28 o 
  -5   8   0       23.19       26.41      2.02 o 
  -4   8   0       11.14       11.48      1.09 o 
  -3   8   0       17.23       17.66      1.22 o 
  -2   8   0       25.30       32.41      3.47 o 
  -1   8   0        0.57        0.83      1.10 o 
   0   8   0      102.22       98.47      5.71 o 
   1   8   0      239.47      227.86     10.85 o 
   2   8   0       21.96       21.03      2.11 o 
   3   8   0      174.28      191.88      5.05 o 
   4   8   0       63.74       64.11      3.03 o 
   5   8   0        4.55        4.99      1.41 o 
   6   8   0        0.84       -0.98      0.89 o 
   7   8   0       22.41       26.92      3.14 o 
   8   8   0        4.30        6.81      3.42 o 
  -7   9   0        5.76        5.42      1.61 o 
  -6   9   0       23.81       26.24      2.31 o 
  -5   9   0       54.72       53.37      4.00 o 
  -4   9   0       22.79       25.97      2.85 o 
  -3   9   0        0.04        0.71      1.41 o 
  -2   9   0       76.59       80.06      3.63 o 
  -1   9   0       74.40       71.81      3.43 o 
   0   9   0        0.01       -0.14      1.21 o 
   1   9   0       77.43       80.44      3.71 o 
   2   9   0        5.01        7.44      1.71 o 
   3   9   0        0.37       -1.43      1.14 o 
   4   9   0        5.46        4.35      1.30 o 
   5   9   0        1.49        0.62      1.10 o 
   6   9   0        0.57       -0.73      1.71 o 
   7   9   0        4.36        3.79      1.50 o 
  -3  10   0       19.33       20.61      4.57 o 
  -2  10   0        0.89        1.28      2.71 o 
  -1  10   0        7.42        8.32      1.82 o 
   0  10   0       15.05       18.84      2.42 o 
   1  10   0        8.96        7.96      1.82 o 
   2  10   0        1.44        1.08      1.50 o 
   3  10   0       59.59       62.75      3.53 o 
   4  10   0        1.47       -0.29      1.41 o 
   5  10   0        0.57        2.94      1.71 o 
   6  10   0        0.82        2.85      2.28 o 
  -2  11   0        1.81        2.62      1.71 o 
  -1  11   0        1.81        0.84      2.43 o 
   0  11   0        1.57        2.71      1.61 o 
   1  11   0        1.20        1.14      1.61 o 
   2  11   0        5.43        6.38      1.91 o 
   3  11   0        0.50        1.88      2.00 o 
   4  11   0        0.62        1.14      2.57 o 
   0   1   1       83.87       76.77      0.72 o 
   1   1   1      242.84      237.88      2.00 o 
  -1   2   1      337.06      349.05      2.12 o 
   0   2   1     1038.18     1051.38      4.48 o 
   1   2   1     4514.32     4607.44     21.95 o 
   2   2   1      575.67      533.69      2.80 o 
  -2   3   1       83.59       74.63      0.92 o 
  -1   3   1       48.75       49.04      0.71 o 
   0   3   1     2502.20     2457.98     14.65 o 
   1   3   1     2886.54     2836.88     13.17 o 
   2   3   1       77.56       86.79      1.16 o 
   3   3   1       26.24       23.64      0.94 o 
  -3   4   1      159.32      147.50      1.60 o 
  -2   4   1       46.72       41.30      0.87 o 
  -1   4   1      301.42      312.15      2.03 o 
   0   4   1      350.37      332.35      2.35 o 
   1   4   1      233.48      240.69      1.60 o 
   2   4   1     1655.81     1700.77      7.33 o 
   3   4   1      218.90      208.13      2.99 o 
   4   4   1      166.62      165.33      1.96 o 
  -4   5   1       33.65       31.35      1.06 o 
  -3   5   1       61.10       64.69      1.09 o 
  -2   5   1      274.54      286.44      2.19 o 
  -1   5   1       96.80      102.42      1.25 o 
   0   5   1      340.76      348.05      2.33 o 
   1   5   1      929.87      870.70      5.57 o 
   2   5   1     1438.70     1349.15     13.85 o 
   3   5   1      135.38      131.54      1.78 o 
   4   5   1       28.64       29.25      0.99 o 
   5   5   1        5.09        4.71      0.64 o 
  -5   6   1       37.99       37.17      1.35 o 
  -4   6   1       25.98       31.23      1.04 o 
  -3   6   1       88.62       96.70      1.45 o 
  -2   6   1       29.04       29.19      0.82 o 
  -1   6   1       84.01       81.20      1.22 o 
   0   6   1       93.84       95.61      1.67 o 
   1   6   1      803.11      800.13      6.62 o 
   2   6   1       35.08       31.41      1.03 o 
   3   6   1      154.57      150.67      2.27 o 
   4   6   1       59.03       63.83      1.82 o 
   5   6   1      325.16      335.11      4.13 o 
   6   6   1      401.86      417.82      4.82 o 
  -6   7   1       85.09       83.03      2.31 o 
  -5   7   1       71.85       71.65      2.11 o 
  -4   7   1        4.91        5.15      0.65 o 
  -3   7   1       50.65       49.65      1.14 o 
  -2   7   1       23.16       22.80      0.84 o 
  -1   7   1       40.19       40.51      1.38 o 
   0   7   1       19.12       19.98      1.19 o 
   1   7   1       12.63       11.98      0.81 o 
   2   7   1       14.13       13.41      1.26 o 
   3   7   1      852.09      816.33     13.24 o 
   4   7   1      366.30      362.32      7.42 o 
   5   7   1       36.60       33.23      1.98 o 
   6   7   1       18.66       19.65      1.35 o 
   7   7   1       10.88        9.71      1.14 o 
  -7   8   1        5.49        6.81      1.08 o 
  -6   8   1        1.47        1.12      1.20 o 
  -5   8   1      105.06      105.99      2.46 o 
  -4   8   1        6.94        7.62      0.77 o 
  -3   8   1       22.62       25.39      1.06 o 
  -2   8   1       17.04       16.01      1.00 o 
  -1   8   1       59.89       60.30      1.56 o 
   0   8   1       60.30       58.61      2.07 o 
   1   8   1      180.17      181.19      3.38 o 
   2   8   1      459.05      448.22      5.35 o 
   3   8   1      102.08       97.18      2.53 o 
   4   8   1       23.18       19.32      1.77 o 
   5   8   1        1.80        0.90      0.91 o 
   6   8   1        7.93        8.05      1.61 o 
   7   8   1        3.20        2.66      1.06 o 
   8   8   1        6.20        4.99      1.10 o 
  -7   9   1        4.17        4.40      1.19 o 
  -6   9   1        5.00        3.39      1.74 o 
  -5   9   1       37.16       41.97      3.76 o 
  -4   9   1        7.12        8.45      1.14 o 
  -3   9   1        4.83        4.60      1.32 o 
  -2   9   1        2.07        1.42      1.28 o 
  -1   9   1       39.03       38.39      1.99 o 
   0   9   1       65.31       70.49      3.95 o 
   1   9   1       67.10       67.47      2.31 o 
   2   9   1        5.63        5.42      1.06 o 
   3   9   1        7.15        8.97      1.21 o 
   4   9   1       42.30       39.63      2.65 o 
   5   9   1        5.92        7.67      1.09 o 
   6   9   1        2.39        2.29      1.15 o 
   7   9   1       11.43       13.97      1.85 o 
  -6  10   1        0.50        0.29      1.71 o 
  -3  10   1        9.86       11.40      2.11 o 
  -2  10   1       43.05       47.11      2.35 o 
  -1  10   1       20.37       22.03      2.20 o 
   0  10   1       18.27       19.73      1.67 o 
   1  10   1       29.09       29.36      1.89 o 
   2  10   1        6.42        8.79      1.35 o 
   3  10   1       23.53       19.12      1.70 o 
   4  10   1       16.67       16.44      1.57 o 
   5  10   1        4.97        5.65      1.16 o 
   6  10   1        1.08        4.49      1.50 o 
  -3  11   1        3.98        1.51      4.85 o 
  -2  11   1        2.22        1.63      1.52 o 
  -1  11   1        3.71        3.93      1.58 o 
   0  11   1        5.78        7.82      1.65 o 
   1  11   1        6.54       10.18      1.42 o 
   2  11   1        6.80        6.13      1.35 o 
   3  11   1       20.41       20.02      1.89 o 
   4  11   1        6.84        9.29      2.57 o 
   0   1   2     5818.63     5540.69     65.71 o 
   1   1   2     2192.57     2139.00      9.00 o 
  -1   2   2     1844.83     1821.61     10.94 o 
   0   2   2     1093.51     1035.01      5.60 o 
   1   2   2     7107.57     6842.21     46.33 o 
   2   2   2     2964.51     2894.54     29.06 o 
  -2   3   2       69.66       72.30      1.13 o 
  -1   3   2      256.29      241.64      1.58 o 
   0   3   2      626.06      617.97      3.04 o 
   1   3   2     1091.03     1000.01      4.58 o 
   2   3   2      189.28      190.40      1.68 o 
   3   3   2      207.91      207.09      1.71 o 
  -3   4   2      423.02      448.58      4.43 o 
  -2   4   2      334.65      342.35      2.29 o 
  -1   4   2       89.92       88.66      1.04 o 
   0   4   2      150.00      149.00      1.28 o 
   1   4   2     1233.30     1253.17      7.71 o 
   2   4   2     3531.32     3523.87     33.51 o 
   3   4   2      454.36      452.14      3.57 o 
   4   4   2       82.32       77.40      1.35 o 
  -4   5   2      133.69      125.10      1.93 o 
  -3   5   2       28.76       32.79      0.84 o 
  -2   5   2      765.30      762.11      7.05 o 
  -1   5   2      619.76      636.97      3.39 o 
   0   5   2      311.26      332.37      2.21 o 
   1   5   2      153.33      149.41      1.37 o 
   2   5   2      297.72      290.31      2.47 o 
   3   5   2      122.77      113.14      1.62 o 
   4   5   2       66.52       61.68      1.53 o 
   5   5   2       61.51       59.14      1.55 o 
  -5   6   2       59.76       60.86      1.63 o 
  -4   6   2      102.54       98.96      1.74 o 
  -3   6   2      103.35      102.69      1.68 o 
  -2   6   2      184.48      202.17      1.96 o 
  -1   6   2       53.63       52.71      1.00 o 
   0   6   2       17.46       17.39      0.65 o 
   1   6   2       15.12       16.77      1.21 o 
   2   6   2      145.82      147.05      2.09 o 
   3   6   2      159.05      151.92      2.39 o 
   4   6   2       19.75       22.46      1.15 o 
   5   6   2       13.81       14.34      0.99 o 
   6   6   2       62.51       66.96      2.03 o 
  -6   7   2       68.38       72.33      2.14 o 
  -5   7   2      122.00      125.71      2.39 o 
  -4   7   2        4.40        4.25      0.77 o 
  -3   7   2       18.39       19.87      0.82 o 
  -2   7   2       14.82       15.89      0.73 o 
  -1   7   2       13.05       13.41      0.85 o 
   0   7   2       15.10       14.02      1.24 o 
   1   7   2       27.97       26.55      1.38 o 
   2   7   2      185.25      167.82      2.23 o 
   3   7   2       86.96       85.98      2.64 o 
   4   7   2       75.45       79.84      2.84 o 
   5   7   2        9.99        9.66      1.06 o 
   6   7   2        2.85        1.95      0.81 o 
   7   7   2       30.56       30.44      1.71 o 
  -7   8   2       10.57       11.78      1.23 o 
  -6   8   2        9.37        8.32      1.12 o 
  -5   8   2      124.10      131.84      3.28 o 
  -4   8   2        9.28        7.83      0.96 o 
  -3   8   2       16.31       17.72      1.05 o 
  -2   8   2       58.24       62.82      2.09 o 
  -1   8   2       67.39       70.05      2.36 o 
   0   8   2       45.89       46.26      1.46 o 
   1   8   2       84.65       86.97      2.49 o 
   2   8   2      157.69      165.09      4.28 o 
   3   8   2        0.70       -0.41      0.70 o 
   4   8   2       25.96       26.14      1.85 o 
   5   8   2       31.67       33.09      1.75 o 
   6   8   2        0.80       -0.50      0.74 o 
   7   8   2        8.86        7.76      1.17 o 
   8   8   2        1.41        2.95      1.03 o 
  -7   9   2        8.25        7.54      1.37 o 
  -6   9   2        5.52        6.56      1.20 o 
  -5   9   2       12.52       13.96      3.85 o 
  -4   9   2       62.62       67.80      2.57 o 
  -3   9   2        9.55        8.47      1.04 o 
  -2   9   2       23.22       21.92      1.51 o 
  -1   9   2       75.86       72.70      2.92 o 
   0   9   2       17.01       18.67      1.56 o 
   1   9   2        3.23        2.94      0.94 o 
   2   9   2        6.39        6.76      1.13 o 
   3   9   2       17.25       16.74      1.45 o 
   4   9   2       17.08       15.64      2.04 o 
   5   9   2        1.80        0.49      1.17 o 
   6   9   2        2.60        3.95      0.97 o 
   7   9   2        4.32        5.54      1.13 o 
  -6  10   2       17.13       16.55      2.85 o 
  -5  10   2        7.59       12.27      2.57 o 
  -4  10   2       75.77       84.48      6.28 o 
  -3  10   2       13.02       11.57      2.22 o 
  -2  10   2        2.43        3.70      1.16 o 
  -1  10   2       18.57       19.56      1.90 o 
   0  10   2       16.34       21.22      1.75 o 
   1  10   2        9.48        8.50      1.35 o 
   2  10   2       10.69       12.90      1.53 o 
   3  10   2       10.47        8.09      1.80 o 
   4  10   2        1.12        3.60      1.10 o 
   5  10   2       14.05       16.51      1.89 o 
   6  10   2        8.01       10.80      1.57 o 
  -3  11   2       14.56       14.67      2.52 o 
  -2  11   2        1.09        2.12      2.85 o 
  -1  11   2        2.15        2.10      1.12 o 
   0  11   2        0.54        2.19      1.40 o 
   1  11   2        0.08        0.74      1.06 o 
   2  11   2        2.90        4.26      1.30 o 
   3  11   2       25.36       26.13      2.64 o 
   4  11   2        3.65        3.28      1.61 o 
   0   1   3      674.07      622.59      6.71 o 
   1   1   3     1368.21     1309.92      6.73 o 
  -1   2   3      602.47      598.96      6.86 o 
   0   2   3      342.83      336.38      2.20 o 
   1   2   3     1187.55     1138.01      7.31 o 
   2   2   3       99.67       93.25      1.37 o 
  -2   3   3      220.25      227.10      2.20 o 
  -1   3   3       82.70       84.64      0.94 o 
   0   3   3      289.38      285.98      1.80 o 
   1   3   3       57.79       52.80      1.37 o 
   2   3   3      737.02      745.52      4.46 o 
   3   3   3      110.98      125.33      1.42 o 
  -3   4   3       13.28       14.32      0.60 o 
  -2   4   3      940.70      959.47     11.29 o 
  -1   4   3       46.93       48.50      0.77 o 
   0   4   3      421.27      443.68      2.26 o 
   1   4   3      625.44      680.32      7.39 o 
   2   4   3      217.66      216.23      2.87 o 
   3   4   3       35.62       37.97      0.93 o 
   4   4   3        0.46        0.34      0.37 o 
  -4   5   3       73.13       72.79      1.44 o 
  -3   5   3       53.67       60.22      1.13 o 
  -2   5   3       91.55       95.59      1.77 o 
  -1   5   3      363.01      392.10      2.53 o 
   0   5   3      128.04      136.33      1.33 o 
   1   5   3        0.20        1.21      0.72 o 
   2   5   3      294.48      292.42      4.30 o 
   3   5   3      138.82      130.91      3.04 o 
   4   5   3       62.04       58.75      1.47 o 
   5   5   3       47.98       43.94      1.37 o 
  -5   6   3       33.24       36.03      1.36 o 
  -4   6   3       28.05       28.42      1.18 o 
  -3   6   3       74.22       73.25      1.29 o 
  -2   6   3       62.94       59.72      1.12 o 
  -1   6   3       79.47       84.63      1.23 o 
   0   6   3       25.43       24.91      1.06 o 
   1   6   3       67.31       59.37      1.30 o 
   2   6   3      137.59      134.83      2.09 o 
   3   6   3       31.07       30.86      1.25 o 
   4   6   3      167.68      165.10      3.04 o 
   5   6   3      228.64      226.83      3.22 o 
   6   6   3      105.89      101.68      2.59 o 
  -6   7   3      107.03      107.57      2.60 o 
  -5   7   3       92.31       96.64      2.16 o 
  -4   7   3        5.80        5.06      0.72 o 
  -3   7   3       30.72       30.32      0.97 o 
  -2   7   3        4.17        3.47      0.61 o 
  -1   7   3       70.35       76.19      1.68 o 
   0   7   3       36.12       34.32      1.20 o 
   1   7   3       61.03       58.00      1.49 o 
   2   7   3      224.83      208.82      2.75 o 
   3   7   3      219.63      211.32      5.43 o 
   4   7   3      269.78      261.66      3.52 o 
   5   7   3       60.00       59.54      1.96 o 
   6   7   3        5.81        4.52      1.24 o 
   7   7   3        5.08        4.52      0.98 o 
  -7   8   3        2.70        2.12      1.48 o 
  -6   8   3       21.20       21.96      1.43 o 
  -5   8   3       28.31       31.10      1.65 o 
  -4   8   3       18.86       18.42      1.50 o 
  -3   8   3       30.44       31.33      1.46 o 
  -2   8   3       88.37       87.73      1.94 o 
  -1   8   3       36.90       37.18      1.40 o 
   0   8   3      146.39      140.48      2.41 o 
   1   8   3      222.82      214.96      3.23 o 
   2   8   3      107.86      106.99      2.19 o 
   3   8   3       31.49       32.75      1.73 o 
   4   8   3        0.73        0.93      0.86 o 
   5   8   3       16.99       14.01      1.28 o 
   6   8   3        5.78        6.87      1.06 o 
   7   8   3        0.44        2.30      0.89 o 
   8   8   3        2.57        5.58      1.13 o 
  -7   9   3        2.97        5.69      1.71 o 
  -6   9   3        9.11       11.36      1.82 o 
  -5   9   3       54.29       60.02      2.60 o 
  -4   9   3       36.47       39.43      3.89 o 
  -3   9   3       18.29       15.72      1.39 o 
  -2   9   3       30.57       34.10      1.43 o 
  -1   9   3      108.21      119.23      2.66 o 
   0   9   3       94.75       96.88      2.85 o 
   1   9   3        3.46        5.39      1.39 o 
   2   9   3       65.17       58.68      3.59 o 
   3   9   3       39.16       32.27      1.77 o 
   4   9   3       33.18       27.38      1.75 o 
   5   9   3       13.08       16.35      2.33 o 
   6   9   3        0.85        0.68      0.89 o 
   7   9   3        1.04        1.47      0.96 o 
  -6  10   3        3.57        2.44      1.50 o 
  -5  10   3        7.21       10.56      2.57 o 
  -4  10   3        5.29        5.72      1.85 o 
  -3  10   3        6.44        9.55      2.12 o 
  -2  10   3        9.07       10.36      1.70 o 
  -1  10   3       10.04        8.35      2.31 o 
   0  10   3       13.06       13.52      1.94 o 
   1  10   3        8.00        8.95      1.38 o 
   2  10   3        0.76        0.68      0.96 o 
   3  10   3       15.90       17.58      1.64 o 
   4  10   3       12.04       11.73      1.90 o 
   5  10   3       11.14       12.92      1.52 o 
   6  10   3        0.60        3.82      2.57 o 
  -3  11   3        6.28        3.03      2.28 o 
  -2  11   3        4.61        8.36      2.31 o 
  -1  11   3        0.79        3.36      1.48 o 
   0  11   3        4.12        5.44      1.34 o 
   1  11   3        1.48        1.45      1.04 o 
   2  11   3        9.79       13.80      1.70 o 
   3  11   3        1.74        2.00      1.21 o 
   4  11   3        2.24        1.54      1.42 o 
   0   0   4     2661.23     2775.61     25.12 o 
   0   1   4     1452.94     1345.23      6.27 o 
   1   1   4     2419.92     2281.72     12.19 o 
  -1   2   4     2063.98     1926.84     14.71 o 
   0   2   4     1246.96     1231.96      9.45 o 
   1   2   4      530.43      549.54      5.77 o 
   2   2   4       74.52       71.96      0.94 o 
  -2   3   4      338.66      332.19      4.33 o 
  -1   3   4      228.73      229.19      1.87 o 
   0   3   4      574.35      564.62      4.24 o 
   1   3   4      164.54      176.18      2.03 o 
   2   3   4      497.23      506.21      4.16 o 
   3   3   4      922.00      989.00     13.12 o 
  -3   4   4      895.38      922.54     10.70 o 
  -2   4   4      256.65      259.04      2.08 o 
  -1   4   4       70.15       71.01      0.99 o 
   0   4   4      420.77      416.11      3.42 o 
   1   4   4      551.36      579.61      7.49 o 
   2   4   4      277.21      283.13      2.93 o 
   3   4   4       10.39       10.05      1.02 o 
   4   4   4      100.61      106.66      1.90 o 
  -4   5   4        7.66        7.71      0.71 o 
  -3   5   4      125.60      132.14      2.01 o 
  -2   5   4      311.04      315.20      2.37 o 
  -1   5   4      167.36      169.93      1.70 o 
   0   5   4      199.32      203.37      1.59 o 
   1   5   4        7.01        6.85      0.62 o 
   2   5   4       55.75       60.97      1.48 o 
   3   5   4       97.24      101.64      2.28 o 
   4   5   4        6.10        8.91      0.85 o 
   5   5   4      104.51      105.98      3.41 o 
  -5   6   4       39.51       41.87      1.49 o 
  -4   6   4        1.06        0.80      0.50 o 
  -3   6   4       33.17       35.21      1.83 o 
  -2   6   4      342.14      360.74      4.38 o 
  -1   6   4      164.55      153.47      2.62 o 
   0   6   4      111.35      107.56      1.82 o 
   1   6   4       60.31       60.14      1.50 o 
   2   6   4       36.92       37.24      1.26 o 
   3   6   4      115.95      117.15      2.52 o 
   4   6   4       85.97       84.60      2.21 o 
   5   6   4        6.06        7.96      0.83 o 
   6   6   4       16.39       18.58      1.19 o 
  -6   7   4        9.01        6.91      0.92 o 
  -5   7   4        3.79        3.94      0.88 o 
  -4   7   4       29.94       31.05      1.28 o 
  -3   7   4       85.26       86.90      2.05 o 
  -2   7   4       23.73       26.03      1.15 o 
  -1   7   4      258.53      248.18      3.04 o 
   0   7   4       26.03       27.56      1.15 o 
   1   7   4       35.36       33.87      1.19 o 
   2   7   4       94.62       93.35      1.83 o 
   3   7   4      167.93      160.88      3.53 o 
   4   7   4       59.42       57.54      1.78 o 
   5   7   4       19.96       20.38      1.25 o 
   6   7   4       67.13       70.76      2.24 o 
   7   7   4       12.40       11.18      1.66 o 
  -7   8   4        3.95        4.19      1.15 o 
  -6   8   4       25.78       28.02      1.86 o 
  -5   8   4        0.31       -0.42      0.91 o 
  -4   8   4       52.13       55.85      2.40 o 
  -3   8   4       13.83       15.86      1.49 o 
  -2   8   4       25.89       24.31      1.25 o 
  -1   8   4       77.05       76.94      1.87 o 
   0   8   4       37.99       40.80      1.47 o 
   1   8   4       17.47       18.99      1.14 o 
   2   8   4       16.85       17.91      1.01 o 
   3   8   4       12.49       12.70      1.04 o 
   4   8   4       11.40       11.78      1.24 o 
   5   8   4        2.99        2.59      0.92 o 
   6   8   4        3.84        5.25      1.24 o 
   7   8   4        4.05        2.00      1.32 o 
   8   8   4        3.57        4.03      1.00 o 
  -7   9   4        1.28        1.38      1.30 o 
  -6   9   4        5.66        5.57      1.61 o 
  -5   9   4       53.06       54.23      2.57 o 
  -4   9   4       18.50       18.86      1.89 o 
  -3   9   4        5.58        4.33      1.36 o 
  -2   9   4       64.53       71.32      3.05 o 
  -1   9   4       17.84       16.59      1.28 o 
   0   9   4       40.62       38.54      1.73 o 
   1   9   4        0.87        0.42      0.81 o 
   2   9   4        1.98        0.31      0.81 o 
   3   9   4       11.22       10.92      1.81 o 
   4   9   4        8.68        7.41      1.21 o 
   5   9   4        8.43        7.32      1.36 o 
   6   9   4        4.97        4.85      1.07 o 
   7   9   4        0.37        1.63      1.07 o 
  -6  10   4        3.66        3.35      1.50 o 
  -5  10   4        3.29        1.32      1.43 o 
  -4  10   4        2.86        5.45      2.43 o 
  -3  10   4       38.29       35.46      2.52 o 
  -2  10   4       20.24       18.11      2.12 o 
  -1  10   4        4.53        2.60      1.16 o 
   0  10   4        3.38        4.26      1.36 o 
   1  10   4        6.41        4.29      1.18 o 
   2  10   4        3.19        2.84      1.10 o 
   3  10   4        6.80        4.25      1.36 o 
   4  10   4        0.22        0.57      1.65 o 
   5  10   4        9.02       11.19      1.46 o 
   6  10   4       16.29       17.48      2.52 o 
  -3  11   4        1.59        6.56      3.14 o 
  -2  11   4        0.86        1.91      1.91 o 
  -1  11   4        2.48        5.06      1.57 o 
   0  11   4        5.67        6.98      1.73 o 
   1  11   4        7.13        5.59      1.38 o 
   2  11   4        0.95        4.23      1.30 o 
   3  11   4        1.30        3.42      1.35 o 
   0   1   5      220.16      198.00      1.83 o 
   1   1   5      307.58      298.39      2.19 o 
  -1   2   5      501.38      522.03      5.18 o 
   0   2   5      110.31      112.62      1.49 o 
   1   2   5      270.43      261.07      2.70 o 
   2   2   5      395.34      420.21      6.20 o 
  -2   3   5      228.56      242.09      4.68 o 
  -1   3   5      203.62      194.76      1.80 o 
   0   3   5      168.90      170.91      1.72 o 
   1   3   5      769.21      808.07     10.03 o 
   2   3   5      641.86      677.50     11.94 o 
   3   3   5      714.15      775.80     13.25 o 
  -3   4   5      196.41      191.10      3.09 o 
  -2   4   5       58.12       58.23      1.40 o 
  -1   4   5      591.88      601.20      7.36 o 
   0   4   5     1438.85     1494.07     15.05 o 
   1   4   5      645.02      698.69      6.05 o 
   2   4   5        2.62        4.15      0.55 o 
   3   4   5      125.91      141.08      2.21 o 
   4   4   5       60.58       58.79      1.94 o 
  -4   5   5        4.19        4.54      0.80 o 
  -3   5   5       66.44       68.17      1.39 o 
  -2   5   5      505.39      520.64      3.51 o 
  -1   5   5      146.06      167.41      1.67 o 
   0   5   5        8.95        7.72      0.61 o 
   1   5   5       30.60       37.37      1.12 o 
   2   5   5       26.73       30.42      1.61 o 
   3   5   5       53.28       58.39      1.61 o 
   4   5   5       24.63       26.41      1.53 o 
   5   5   5        1.29        1.21      0.59 o 
  -5   6   5       20.90       25.49      1.58 o 
  -4   6   5      133.55      132.91      2.34 o 
  -3   6   5       33.47       35.45      1.27 o 
  -2   6   5        8.48        7.12      0.69 o 
  -1   6   5        2.46        3.67      0.60 o 
   0   6   5       16.22       17.35      0.90 o 
   1   6   5      159.86      151.77      2.79 o 
   2   6   5       59.82       59.02      1.60 o 
   3   6   5       67.59       67.41      1.73 o 
   4   6   5        4.81        3.53      0.73 o 
   5   6   5       32.20       32.84      1.39 o 
   6   6   5       24.76       22.29      1.27 o 
  -6   7   5        9.90        8.50      1.01 o 
  -5   7   5       17.71       21.38      1.42 o 
  -4   7   5       15.15       18.49      1.57 o 
  -3   7   5        8.38        7.69      1.16 o 
  -2   7   5       10.15       10.68      0.90 o 
  -1   7   5       41.17       41.89      1.42 o 
   0   7   5        5.00        4.65      0.70 o 
   1   7   5       18.51       16.92      0.94 o 
   2   7   5        6.19        7.70      0.75 o 
   3   7   5       50.95       52.03      2.12 o 
   4   7   5       14.71       12.53      1.14 o 
   5   7   5       48.44       47.00      1.71 o 
   6   7   5       19.58       21.63      1.56 o 
   7   7   5        3.49        4.15      1.45 o 
  -7   8   5        2.38        2.75      1.09 o 
  -6   8   5       18.20       16.63      1.67 o 
  -5   8   5       24.23       24.19      2.34 o 
  -4   8   5        1.43        1.29      0.92 o 
  -3   8   5       51.65       53.62      3.15 o 
  -2   8   5       24.38       25.92      2.14 o 
  -1   8   5       19.97       23.59      1.21 o 
   0   8   5       98.42      104.10      2.89 o 
   1   8   5       87.00       79.12      1.89 o 
   2   8   5       25.71       23.75      1.15 o 
   3   8   5       19.92       18.48      1.06 o 
   4   8   5       36.65       34.74      1.84 o 
   5   8   5        2.80        2.79      0.92 o 
   6   8   5        3.15        3.92      1.00 o 
   7   8   5        1.45        1.12      0.89 o 
   8   8   5        6.17        7.86      1.82 o 
  -7   9   5        1.74       -0.35      1.30 o 
  -6   9   5        2.93        1.62      1.30 o 
  -5   9   5        0.23        2.48      1.64 o 
  -4   9   5       11.91       11.63      1.50 o 
  -3   9   5       16.57       18.17      1.67 o 
  -2   9   5       48.71       47.22      2.18 o 
  -1   9   5       24.69       23.88      1.84 o 
   0   9   5       21.71       20.26      1.25 o 
   1   9   5        9.15        8.07      1.05 o 
   2   9   5        1.25        0.50      0.84 o 
   3   9   5        7.53        6.57      1.10 o 
   4   9   5       13.86       14.92      1.46 o 
   5   9   5        1.99        2.38      1.03 o 
   6   9   5        1.27       -0.07      0.86 o 
   7   9   5        0.48       -0.62      0.87 o 
  -5  10   5       20.87       18.05      2.98 o 
  -4  10   5       31.01       33.91      2.44 o 
  -3  10   5        9.34        8.80      1.74 o 
  -2  10   5       11.69       10.33      2.50 o 
  -1  10   5       12.58       14.98      2.14 o 
   0  10   5       10.57        7.42      1.44 o 
   1  10   5        2.27        2.03      1.06 o 
   2  10   5        1.22        1.05      0.94 o 
   3  10   5        1.29        1.49      0.98 o 
   4  10   5        2.04        1.57      1.07 o 
   5  10   5        4.71        2.09      1.73 o 
  -3  11   5       11.50       12.27      4.00 o 
  -2  11   5        2.08        1.05      3.28 o 
  -1  11   5        3.67        2.09      1.91 o 
   0  11   5       15.11       16.18      1.75 o 
   1  11   5        9.08        7.81      1.51 o 
   2  11   5        0.88        1.91      1.17 o 
   3  11   5        7.73        6.50      2.14 o 
   0   1   6      457.38      474.45      3.24 o 
   1   1   6      160.11      159.42      1.48 o 
  -1   2   6      534.14      553.28      3.32 o 
   0   2   6       52.81       56.28      1.49 o 
   1   2   6      176.10      208.77      2.04 o 
   2   2   6       91.85       83.71      1.36 o 
  -2   3   6      378.40      384.23      4.17 o 
  -1   3   6       20.29       22.53      0.68 o 
   0   3   6      172.67      173.89      2.46 o 
   1   3   6      982.54      978.08     10.74 o 
   2   3   6      255.20      266.18      4.96 o 
   3   3   6      400.03      436.78      6.97 o 
  -3   4   6       51.90       52.94      1.15 o 
  -2   4   6       18.81       19.02      0.67 o 
  -1   4   6      156.99      155.34      1.64 o 
   0   4   6       43.46       41.53      1.02 o 
   1   4   6       18.78       21.70      1.00 o 
   2   4   6      623.51      618.56      7.57 o 
   3   4   6       53.63       56.48      1.53 o 
   4   4   6       86.78       85.59      1.87 o 
  -4   5   6       29.27       31.01      1.33 o 
  -3   5   6        0.74        1.34      0.53 o 
  -2   5   6      217.63      234.56      2.24 o 
  -1   5   6       69.47       74.59      1.84 o 
   0   5   6       49.34       48.62      1.20 o 
   1   5   6      202.56      210.16      3.68 o 
   2   5   6      562.54      564.70      7.72 o 
   3   5   6       45.46       48.45      1.95 o 
   4   5   6       99.42       96.25      2.36 o 
   5   5   6       43.10       42.58      1.63 o 
  -5   6   6        0.31       -0.62      0.54 o 
  -4   6   6       69.46       66.17      2.59 o 
  -3   6   6        0.02       -0.35      0.66 o 
  -2   6   6       43.34       43.34      1.38 o 
  -1   6   6       25.22       27.46      1.11 o 
   0   6   6       43.03       44.94      1.64 o 
   1   6   6       16.74       15.15      0.81 o 
   2   6   6       10.29       10.08      0.90 o 
   3   6   6      139.54      142.86      2.54 o 
   4   6   6        6.00        3.85      0.73 o 
   5   6   6       31.64       31.59      1.45 o 
   6   6   6        2.16        0.98      0.68 o 
  -6   7   6       62.08       54.41      2.12 o 
  -5   7   6        8.96        8.72      1.27 o 
  -4   7   6        8.44        6.76      1.43 o 
  -3   7   6        6.20        7.48      1.24 o 
  -2   7   6       20.93       20.06      1.55 o 
  -1   7   6      144.82      140.71      4.06 o 
   0   7   6       12.26       11.61      0.95 o 
   1   7   6       11.59       11.63      0.88 o 
   2   7   6        7.12        7.76      0.79 o 
   3   7   6       65.30       59.15      1.80 o 
   4   7   6        1.63        1.42      0.71 o 
   5   7   6        9.46        9.15      1.17 o 
   6   7   6        2.92        3.32      0.86 o 
   7   7   6        3.81        2.13      0.86 o 
  -7   8   6        4.24        5.69      1.58 o 
  -6   8   6       18.78       14.01      1.70 o 
  -5   8   6       12.21       11.16      1.57 o 
  -4   8   6       11.10       11.50      1.59 o 
  -3   8   6        3.56        4.50      2.07 o 
  -2   8   6       11.11       11.73      1.33 o 
  -1   8   6      114.51      116.99      2.32 o 
   0   8   6       59.26       56.77      1.72 o 
   1   8   6       16.40       16.85      1.24 o 
   2   8   6       10.94        9.44      0.90 o 
   3   8   6       21.64       15.88      1.06 o 
   4   8   6       23.72       24.36      1.69 o 
   5   8   6        8.04        8.35      1.38 o 
   6   8   6       21.81       23.07      1.64 o 
   7   8   6        1.69        3.36      1.11 o 
   8   8   6       23.56       21.41      3.42 o 
  -6   9   6        0.29       -0.73      1.02 o 
  -5   9   6        4.49        5.35      1.29 o 
  -4   9   6        8.11        8.47      1.50 o 
  -3   9   6       12.74        9.52      1.44 o 
  -2   9   6        6.35        6.32      1.89 o 
  -1   9   6       29.28       30.37      1.62 o 
   0   9   6       27.82       26.63      1.39 o 
   1   9   6        1.86        4.38      0.85 o 
   2   9   6        3.75        4.42      0.87 o 
   3   9   6        5.70        5.61      1.55 o 
   4   9   6       14.74       16.81      1.98 o 
   5   9   6       12.23       16.95      1.57 o 
   6   9   6        4.85        4.55      1.10 o 
  -5  10   6       14.09       12.40      1.98 o 
  -4  10   6       18.20       19.90      2.81 o 
  -3  10   6        7.02        8.99      1.58 o 
  -2  10   6        0.44        0.88      1.19 o 
  -1  10   6        5.55        3.89      2.65 o 
   0  10   6       18.61       18.89      1.47 o 
   1  10   6       22.52       22.60      2.06 o 
   2  10   6        9.81       12.51      2.47 o 
   3  10   6        9.61        9.39      1.69 o 
   4  10   6        3.79        5.42      1.24 o 
   5  10   6        1.02        4.05      1.30 o 
  -2  11   6        0.75       -0.23      2.57 o 
  -1  11   6        0.32       -0.14      1.86 o 
   0  11   6        1.92        1.58      1.46 o 
   1  11   6        8.29       10.33      1.74 o 
   2  11   6        4.81        4.57      1.42 o 
   0   1   7      422.88      402.08      2.89 o 
   1   1   7      363.78      388.41      2.44 o 
  -1   2   7      392.30      421.32      4.41 o 
   0   2   7      138.83      135.99      2.35 o 
   1   2   7      596.47      620.51      6.36 o 
   2   2   7      113.62      116.31      1.59 o 
  -2   3   7        7.67        9.42      0.54 o 
  -1   3   7       97.89      111.35      1.52 o 
   0   3   7       99.19       96.64      1.54 o 
   1   3   7       44.34       49.16      1.06 o 
   2   3   7      128.76      128.92      2.23 o 
   3   3   7       54.65       55.95      1.50 o 
  -3   4   7      111.33      112.31      2.41 o 
  -2   4   7      205.45      206.40      4.01 o 
  -1   4   7        0.95        0.40      0.33 o 
   0   4   7      296.41      321.21      3.13 o 
   1   4   7      125.29      123.82      2.20 o 
   2   4   7       60.04       68.36      2.27 o 
   3   4   7       63.18       64.13      1.68 o 
   4   4   7      112.72      110.24      2.20 o 
  -4   5   7       76.28       69.45      2.38 o 
  -3   5   7       54.61       55.74      1.98 o 
  -2   5   7       78.16       81.20      1.96 o 
  -1   5   7        6.16        6.76      0.69 o 
   0   5   7        1.87        3.08      0.53 o 
   1   5   7      135.85      131.67      2.83 o 
   2   5   7       17.49       15.94      1.05 o 
   3   5   7       63.84       63.40      1.75 o 
   4   5   7        2.20        2.55      0.65 o 
   5   5   7       14.69       14.33      1.28 o 
  -5   6   7       29.89       30.50      2.71 o 
  -4   6   7       50.63       49.36      2.34 o 
  -3   6   7       36.54       33.89      2.07 o 
  -2   6   7       74.12       74.83      2.80 o 
  -1   6   7      145.27      147.74      2.36 o 
   0   6   7       18.04       18.17      0.96 o 
   1   6   7      153.88      157.88      2.32 o 
   2   6   7       61.37       60.48      1.73 o 
   3   6   7       15.96       17.17      1.14 o 
   4   6   7        2.97        2.42      0.90 o 
   5   6   7        5.51        4.53      0.81 o 
   6   6   7       35.15       29.51      1.54 o 
  -6   7   7       59.11       59.53      3.05 o 
  -5   7   7       96.90       96.85      4.10 o 
  -4   7   7       34.93       35.66      2.17 o 
  -3   7   7       17.63       17.67      1.88 o 
  -2   7   7        5.49        4.44      1.59 o 
  -1   7   7        6.77        5.71      0.79 o 
   0   7   7       17.38       18.40      1.09 o 
   1   7   7        9.42       10.16      0.85 o 
   2   7   7       19.46       17.32      1.01 o 
   3   7   7       53.32       49.76      1.75 o 
   4   7   7      131.34      112.65      5.01 o 
   5   7   7        9.62        5.92      0.96 o 
   6   7   7       13.95       13.70      1.26 o 
   7   7   7        4.86        4.46      1.09 o 
  -7   8   7       24.45       20.98      2.85 o 
  -6   8   7       17.65       18.63      1.84 o 
  -5   8   7       23.33       21.70      1.94 o 
  -4   8   7        0.60        0.54      1.29 o 
  -3   8   7        8.70        8.47      1.36 o 
  -2   8   7        2.77        2.89      1.10 o 
  -1   8   7        1.83        2.02      0.79 o 
   0   8   7       13.37       17.58      1.12 o 
   1   8   7       10.79        8.12      0.93 o 
   2   8   7      121.24      105.40      2.38 o 
   3   8   7       17.15       15.46      1.12 o 
   4   8   7       15.18       16.50      1.86 o 
   5   8   7        1.50        0.94      0.96 o 
   6   8   7        6.19        8.71      1.32 o 
   7   8   7        7.76        9.70      2.29 o 
  -6   9   7        3.33        2.54      1.20 o 
  -5   9   7        8.19       10.64      3.58 o 
  -4   9   7        7.16        4.74      1.29 o 
  -3   9   7        5.87        5.95      1.41 o 
  -2   9   7        1.41        1.14      1.48 o 
  -1   9   7       33.31       32.25      2.55 o 
   0   9   7       42.72       39.62      1.67 o 
   1   9   7        1.58        2.35      0.78 o 
   2   9   7        0.43        0.34      0.66 o 
   3   9   7        0.42        1.62      0.75 o 
   4   9   7       17.52       18.82      1.51 o 
   5   9   7        7.90        8.93      1.61 o 
   6   9   7        3.00        4.68      1.33 o 
  -4  10   7        1.68        3.61      1.31 o 
  -3  10   7        0.22        1.56      1.11 o 
  -2  10   7        5.46        3.55      1.29 o 
  -1  10   7        3.38        4.31      1.61 o 
   0  10   7       13.78       14.22      1.60 o 
   1  10   7       17.40       18.04      1.44 o 
   2  10   7        0.43        0.62      0.96 o 
   3  10   7        3.34        5.43      1.73 o 
   4  10   7        2.06        3.84      1.21 o 
  -1  11   7        3.20       -0.57      2.57 o 
   0  11   7        1.38       -1.14      2.57 o 
   1  11   7        5.62        7.39      2.08 o 
   0   0   8     4729.91     5097.14     46.24 o 
   0   1   8      393.48      399.77      3.04 o 
   1   1   8      224.57      230.76      2.09 o 
  -1   2   8      421.98      474.11      3.84 o 
   0   2   8      117.19      123.42      1.93 o 
   1   2   8      436.27      473.36      3.82 o 
   2   2   8      102.61      104.47      1.89 o 
  -2   3   8       82.84       86.02      1.75 o 
  -1   3   8       50.61       49.00      1.09 o 
   0   3   8      208.60      204.87      3.09 o 
   1   3   8      274.91      291.43      2.93 o 
   2   3   8      218.07      224.96      2.98 o 
   3   3   8       55.02       58.07      1.90 o 
  -3   4   8       58.69       58.47      1.63 o 
  -2   4   8       46.00       47.74      1.20 o 
  -1   4   8       18.73       17.15      0.88 o 
   0   4   8      211.93      212.08      2.63 o 
   1   4   8      139.83      136.88      4.50 o 
   2   4   8      148.14      153.61      2.69 o 
   3   4   8       98.16      101.15      3.01 o 
   4   4   8        7.03        6.70      0.88 o 
  -4   5   8        1.71        2.25      0.97 o 
  -3   5   8       88.10       87.68      3.13 o 
  -2   5   8      243.70      236.10      5.15 o 
  -1   5   8      137.30      125.93      2.60 o 
   0   5   8      204.69      198.19      2.77 o 
   1   5   8       22.16       22.94      1.09 o 
   2   5   8       55.21       51.99      1.65 o 
   3   5   8       22.18       24.47      1.35 o 
   4   5   8        1.64        0.88      0.63 o 
   5   5   8        5.26        4.97      0.81 o 
  -5   6   8        1.77        1.84      1.07 o 
  -4   6   8       56.67       56.14      2.56 o 
  -3   6   8      254.62      262.71      9.38 o 
  -2   6   8      318.03      315.04      8.06 o 
  -1   6   8        7.90       10.10      0.91 o 
   0   6   8       33.45       31.99      1.21 o 
   1   6   8       47.47       48.17      1.56 o 
   2   6   8       19.08       16.62      1.11 o 
   3   6   8       22.30       25.98      2.14 o 
   4   6   8       21.27       22.06      1.31 o 
   5   6   8       15.84       13.66      1.15 o 
   6   6   8       26.22       24.50      1.63 o 
  -6   7   8        5.68        5.39      1.40 o 
  -5   7   8       46.71       49.12      3.02 o 
  -4   7   8       40.67       43.19      2.50 o 
  -3   7   8        0.42       -1.28      0.85 o 
  -2   7   8       27.38       25.99      1.96 o 
  -1   7   8       76.60       78.59      3.27 o 
   0   7   8        1.45        0.33      0.57 o 
   1   7   8        1.19       -0.16      0.50 o 
   2   7   8       41.50       37.53      1.40 o 
   3   7   8        1.34        0.68      0.64 o 
   4   7   8        4.87        4.05      1.22 o 
   5   7   8        2.98        3.41      1.11 o 
   6   7   8       12.82       13.69      1.26 o 
   7   7   8        5.58        6.83      1.50 o 
  -7   8   8       15.95       13.22      2.31 o 
  -6   8   8        0.03        1.46      1.16 o 
  -5   8   8        4.12        2.04      1.24 o 
  -4   8   8        2.64        0.76      0.99 o 
  -3   8   8        4.47        6.10      1.30 o 
  -2   8   8        2.29        1.41      1.34 o 
  -1   8   8       20.49       19.71      1.68 o 
   0   8   8       12.92       10.05      1.00 o 
   1   8   8       14.20       10.78      1.00 o 
   2   8   8       17.56       17.95      1.16 o 
   3   8   8       36.39       35.42      1.47 o 
   4   8   8       16.19       18.78      1.64 o 
   5   8   8        7.30        7.25      1.09 o 
   6   8   8        2.34       -0.16      0.98 o 
   7   8   8        3.29        1.55      1.37 o 
  -6   9   8       11.60       10.73      2.26 o 
  -5   9   8        2.57        0.75      1.16 o 
  -4   9   8        3.08        2.89      1.10 o 
  -3   9   8       14.46       15.82      1.84 o 
  -2   9   8        2.75        1.28      1.92 o 
  -1   9   8       19.17       20.25      1.78 o 
   0   9   8       17.25       15.41      1.37 o 
   1   9   8        0.81        1.51      0.76 o 
   2   9   8       14.28       14.41      1.16 o 
   3   9   8       19.26       19.49      1.25 o 
   4   9   8        0.59        1.06      0.71 o 
   5   9   8        0.28        1.07      0.94 o 
   6   9   8        2.30        2.60      1.28 o 
  -4  10   8        0.31        0.68      1.39 o 
  -3  10   8        5.89        5.57      1.46 o 
  -2  10   8        6.58        6.07      1.50 o 
  -1  10   8        6.22        8.15      1.43 o 
   0  10   8        7.05        8.83      1.52 o 
   1  10   8       21.80       22.84      1.61 o 
   2  10   8        5.38        6.39      1.12 o 
   3  10   8        7.30        6.18      1.15 o 
   4  10   8        4.48        5.93      2.30 o 
   0   1   9       30.59       33.19      0.98 o 
   1   1   9       20.81       20.08      0.77 o 
  -1   2   9       30.90       27.41      0.93 o 
   0   2   9      350.29      354.35      3.81 o 
   1   2   9      162.16      168.69      1.78 o 
   2   2   9       20.26       18.16      0.83 o 
  -2   3   9       30.09       32.57      1.21 o 
  -1   3   9       67.86       63.43      1.29 o 
   0   3   9       52.50       56.39      1.35 o 
   1   3   9      121.84      116.83      2.44 o 
   2   3   9      116.07      110.41      3.01 o 
   3   3   9       50.52       49.54      1.84 o 
  -3   4   9       22.88       19.87      1.19 o 
  -2   4   9       60.79       59.05      1.94 o 
  -1   4   9        7.88        9.38      0.77 o 
   0   4   9       86.14       88.36      1.81 o 
   1   4   9      124.68      132.57      3.42 o 
   2   4   9      202.17      214.30      3.15 o 
   3   4   9      104.73      109.92      2.31 o 
   4   4   9       62.95       64.70      1.87 o 
  -4   5   9        4.02        4.33      1.01 o 
  -3   5   9       26.90       29.90      2.03 o 
  -2   5   9      240.78      239.45      6.19 o 
  -1   5   9      313.60      319.30      6.43 o 
   0   5   9      153.24      144.72      2.37 o 
   1   5   9       46.81       50.09      1.51 o 
   2   5   9      121.83      121.59      2.48 o 
   3   5   9      160.76      154.78      3.19 o 
   4   5   9       73.98       68.28      2.00 o 
   5   5   9       10.27       10.81      1.05 o 
  -5   6   9       18.67       18.57      1.74 o 
  -4   6   9      187.29      195.74      4.60 o 
  -3   6   9      106.32      107.20      3.50 o 
  -2   6   9      158.80      164.05      8.62 o 
  -1   6   9      153.66      159.94      3.21 o 
   0   6   9        2.97        4.23      0.71 o 
   1   6   9      181.32      176.83      2.62 o 
   2   6   9       30.74       29.12      1.41 o 
   3   6   9       17.06       15.08      1.14 o 
   4   6   9       24.65       25.64      1.45 o 
   5   6   9       29.75       24.80      2.49 o 
   6   6   9       51.19       54.31      2.71 o 
  -6   7   9       38.75       42.70      3.39 o 
  -5   7   9        8.95        8.43      1.53 o 
  -4   7   9       63.16       61.65      2.90 o 
  -3   7   9       10.72        9.40      1.53 o 
  -2   7   9       32.02       32.66      2.53 o 
  -1   7   9       21.37       23.23      2.78 o 
   0   7   9       33.89       34.31      1.66 o 
   1   7   9        4.13        3.94      0.70 o 
   2   7   9        7.92        6.54      1.02 o 
   3   7   9       17.66       14.53      1.21 o 
   4   7   9       11.62       10.94      1.39 o 
   5   7   9        0.90        0.89      0.74 o 
   6   7   9        5.07        7.16      1.89 o 
   7   7   9       10.69       10.23      1.68 o 
  -6   8   9        9.44        7.48      1.50 o 
  -5   8   9       10.52        8.74      1.59 o 
  -4   8   9        6.91        5.66      1.60 o 
  -3   8   9       23.70       21.51      2.00 o 
  -2   8   9        9.77       14.27      1.74 o 
  -1   8   9       10.79       14.69      1.80 o 
   0   8   9       50.94       46.85      1.98 o 
   1   8   9       17.53       14.50      1.15 o 
   2   8   9        5.71        3.72      0.78 o 
   3   8   9        4.97        2.73      0.74 o 
   4   8   9        8.33        8.45      1.20 o 
   5   8   9        4.97        5.57      1.07 o 
   6   8   9        4.24        4.89      1.61 o 
  -5   9   9        1.20        0.89      1.27 o 
  -4   9   9        7.42        5.97      1.53 o 
  -3   9   9        4.26        3.42      1.31 o 
  -2   9   9        4.61        6.03      1.41 o 
  -1   9   9        9.04       13.20      1.91 o 
   0   9   9       13.74       16.37      1.91 o 
   1   9   9       13.10       10.99      1.21 o 
   2   9   9        0.02        0.26      0.70 o 
   3   9   9        2.25        3.42      0.85 o 
   4   9   9        1.10        1.16      0.77 o 
   5   9   9        9.02       10.21      1.36 o 
  -3  10   9        1.05        0.57      1.41 o 
  -2  10   9       12.57        8.28      3.23 o 
  -1  10   9        6.42        8.15      1.98 o 
   0  10   9        0.64        0.73      1.68 o 
   1  10   9        0.97       -0.27      0.92 o 
   2  10   9        0.98        1.01      0.94 o 
   3  10   9        7.47       10.34      1.59 o 
   0   1  10       79.93       94.94      1.85 o 
   1   1  10      134.61      140.36      2.11 o 
  -1   2  10       54.08       52.68      1.27 o 
   0   2  10       56.50       58.56      1.85 o 
   1   2  10      289.50      279.07      3.05 o 
   2   2  10       68.87       73.34      1.76 o 
  -2   3  10       62.21       55.60      3.21 o 
  -1   3  10       29.93       28.04      1.03 o 
   0   3  10       48.17       54.08      1.45 o 
   1   3  10       26.31       23.70      1.44 o 
   2   3  10        8.32        9.46      1.15 o 
   3   3  10      175.89      172.74      3.42 o 
  -3   4  10      223.22      203.15      5.11 o 
  -2   4  10      101.08       96.07      3.13 o 
  -1   4  10      132.34      129.24      2.29 o 
   0   4  10        6.31        7.86      0.89 o 
   1   4  10      420.90      391.05      7.54 o 
   2   4  10      551.94      536.89     13.39 o 
   3   4  10       47.53       49.15      1.78 o 
   4   4  10      147.58      139.58      2.97 o 
  -4   5  10       74.35       80.75      5.19 o 
  -3   5  10      193.81      203.75      4.61 o 
  -2   5  10       68.03       67.85      2.85 o 
  -1   5  10      223.71      216.10      6.30 o 
   0   5  10      243.01      243.70      3.20 o 
   1   5  10       86.50       85.92      2.17 o 
   2   5  10       21.22       20.64      1.23 o 
   3   5  10       13.68       14.12      1.13 o 
   4   5  10        4.16        3.48      1.02 o 
   5   5  10        1.08        0.54      0.79 o 
  -5   6  10       13.38       13.39      1.67 o 
  -4   6  10       10.44        8.38      1.59 o 
  -3   6  10       38.02       45.38      2.61 o 
  -2   6  10      131.11      131.40      8.57 o 
  -1   6  10      146.45      147.77      4.12 o 
   0   6  10       19.66       20.38      1.16 o 
   1   6  10        3.02        4.64      0.71 o 
   2   6  10       46.44       43.12      1.74 o 
   3   6  10       11.14        9.56      1.06 o 
   4   6  10        5.03        3.76      0.83 o 
   5   6  10        7.54        6.44      1.03 o 
   6   6  10        6.94        4.98      1.42 o 
  -6   7  10        2.92        3.16      1.48 o 
  -5   7  10       32.94       37.21      2.48 o 
  -4   7  10       43.53       42.28      2.67 o 
  -3   7  10        4.44        0.02      3.43 o 
  -2   7  10       27.36       27.65      2.22 o 
  -1   7  10       76.76       76.96      3.17 o 
   0   7  10       25.97       24.35      1.60 o 
   1   7  10       34.44       33.45      1.42 o 
   2   7  10       41.83       39.29      1.59 o 
   3   7  10       19.57       18.91      1.34 o 
   4   7  10        0.34       -0.91      0.61 o 
   5   7  10        9.70        9.83      1.17 o 
   6   7  10        1.55        0.37      1.20 o 
   7   7  10        3.41        3.29      2.59 o 
  -6   8  10        0.54        2.57      1.64 o 
  -5   8  10        0.38        0.81      1.18 o 
  -4   8  10        5.34        5.28      2.32 o 
  -3   8  10       21.75       26.06      4.26 o 
  -2   8  10        5.83        3.49      2.10 o 
  -1   8  10       65.29       68.91      3.17 o 
   0   8  10       33.09       34.22      2.46 o 
   1   8  10        7.75        8.03      0.93 o 
   2   8  10       19.90       23.79      1.42 o 
   3   8  10        0.22        0.59      0.88 o 
   4   8  10        4.13        1.48      0.82 o 
   5   8  10        1.95        2.85      1.00 o 
   6   8  10        1.81        2.74      1.66 o 
  -5   9  10        0.88        0.29      2.00 o 
  -4   9  10       13.83       13.28      2.18 o 
  -3   9  10        0.10       -1.28      1.02 o 
  -2   9  10        0.18       -1.04      1.30 o 
  -1   9  10        2.70        7.20      1.80 o 
   0   9  10       88.44       96.68      3.78 o 
   1   9  10       24.91       26.57      1.76 o 
   2   9  10        7.36        7.72      1.18 o 
   3   9  10        3.42        2.83      0.85 o 
   4   9  10        9.90        9.81      1.18 o 
   5   9  10        6.20        7.40      1.24 o 
  -2  10  10       22.75       27.59      5.85 o 
  -1  10  10        4.47        3.98      2.71 o 
   0  10  10       19.54       13.79      2.42 o 
   1  10  10       12.78       13.38      1.98 o 
   2  10  10        0.45        1.63      1.04 o 
   0   1  11       26.25       28.08      1.12 o 
   1   1  11       12.32        9.72      0.67 o 
  -1   2  11       24.97       22.94      0.97 o 
   0   2  11      117.29      125.74      3.16 o 
   1   2  11       71.02       73.39      2.17 o 
   2   2  11       44.10       44.69      2.35 o 
  -2   3  11      230.24      229.56      4.61 o 
  -1   3  11        7.65        6.82      0.78 o 
   0   3  11      117.08      105.29      3.66 o 
   1   3  11       95.23       97.55      3.54 o 
   2   3  11      414.74      406.76      5.20 o 
   3   3  11      144.59      145.29      4.66 o 
  -3   4  11        4.83        5.71      2.89 o 
  -2   4  11      654.34      633.06     21.39 o 
  -1   4  11       17.01       19.09      1.39 o 
   0   4  11      559.69      556.39      4.95 o 
   1   4  11      226.44      217.22      3.72 o 
   2   4  11       73.98       76.02      2.35 o 
   3   4  11       37.25       34.68      2.18 o 
   4   4  11        6.22        7.05      0.97 o 
  -4   5  11      117.66      120.05      4.01 o 
  -3   5  11       45.35       49.50      2.68 o 
  -2   5  11      169.31      184.94      8.81 o 
  -1   5  11       50.78       52.26      4.11 o 
   0   5  11       82.99       88.83      2.09 o 
   1   5  11        5.43        6.08      0.84 o 
   2   5  11       10.10        9.94      1.16 o 
   3   5  11        1.80        1.84      0.70 o 
   4   5  11        5.33        3.47      0.91 o 
   5   5  11        4.77        6.21      1.42 o 
  -5   6  11       33.89       36.55      3.63 o 
  -4   6  11       28.33       34.51      2.41 o 
  -3   6  11      148.02      152.53      4.38 o 
  -2   6  11       15.46       15.88      1.81 o 
  -1   6  11      159.57      160.36      4.39 o 
   0   6  11        0.66       -0.08      0.71 o 
   1   6  11       31.76       32.98      1.38 o 
   2   6  11        3.85        1.76      1.22 o 
   3   6  11       26.41       22.74      1.60 o 
   4   6  11       55.27       49.53      2.04 o 
   5   6  11       23.71       20.22      3.82 o 
   6   6  11        1.78        1.60      1.17 o 
  -6   7  11       15.58       12.19      1.92 o 
  -5   7  11       51.08       46.95      2.89 o 
  -4   7  11       10.54       11.57      2.46 o 
  -3   7  11       66.28       72.13      3.24 o 
  -2   7  11       61.84       64.83      4.25 o 
  -1   7  11       17.89       19.42      2.22 o 
   0   7  11       15.28       21.97      2.08 o 
   1   7  11        3.59        6.87      1.32 o 
   2   7  11       10.86        9.02      0.98 o 
   3   7  11        8.06        6.11      0.98 o 
   4   7  11        7.59        6.93      1.07 o 
   5   7  11        6.38        5.81      1.23 o 
   6   7  11        3.13        3.71      1.48 o 
   7   7  11        1.42        2.67      1.71 o 
  -5   8  11        3.77        0.84      1.62 o 
  -4   8  11        6.03        6.45      1.53 o 
  -3   8  11        7.70        6.79      1.55 o 
  -2   8  11       23.22       24.58      2.75 o 
  -1   8  11        7.94        7.40      1.50 o 
   0   8  11       41.61       37.65      2.69 o 
   1   8  11        0.73       -0.49      1.11 o 
   2   8  11        2.18        1.50      0.74 o 
   3   8  11        4.22        3.54      0.88 o 
   4   8  11        3.55        2.10      0.96 o 
   5   8  11        0.63        1.04      0.85 o 
  -4   9  11        3.05        4.57      2.57 o 
  -3   9  11       13.71       18.73      5.36 o 
  -2   9  11        8.09        4.75      1.61 o 
  -1   9  11        3.25        4.28      1.42 o 
   0   9  11       19.54       17.78      2.44 o 
   1   9  11        0.31        0.86      1.37 o 
   2   9  11        0.24        1.19      0.78 o 
   3   9  11        1.80        3.53      1.08 o 
   4   9  11        0.11        0.84      0.83 o 
   0   0  12      237.69      210.92      7.14 o 
   0   1  12       47.74       52.55      1.49 o 
   1   1  12       24.55       28.09      1.04 o 
  -1   2  12      167.97      167.81      2.41 o 
   0   2  12        7.02        4.81      0.73 o 
   1   2  12       55.60       47.00      1.89 o 
   2   2  12        5.28        4.15      0.92 o 
  -2   3  12      135.50      139.47      3.92 o 
  -1   3  12       14.37       11.89      1.47 o 
   0   3  12       59.43       58.27      1.68 o 
   1   3  12       28.65       26.66      2.47 o 
   2   3  12       10.84       13.23      1.36 o 
   3   3  12      127.89      129.58      3.33 o 
  -3   4  12      358.02      358.32     17.25 o 
  -2   4  12       89.74       92.42      3.42 o 
  -1   4  12       79.62       84.11      3.24 o 
   0   4  12       65.06       64.50      1.75 o 
   1   4  12       84.09       87.70      3.87 o 
   2   4  12      121.64      124.90      3.02 o 
   3   4  12       92.19       98.47      2.81 o 
   4   4  12       73.68       79.17      3.12 o 
  -4   5  12       20.43       20.57      3.23 o 
  -3   5  12       67.37       70.82      3.02 o 
  -2   5  12       44.73       44.45      2.63 o 
  -1   5  12      160.97      158.56      8.37 o 
   0   5  12       34.90       37.94      2.09 o 
   1   5  12       17.62       18.02      1.43 o 
   2   5  12       55.17       54.35      2.19 o 
   3   5  12       41.21       46.51      2.13 o 
   4   5  12        7.92        8.67      1.51 o 
   5   5  12       40.44       42.76      2.63 o 
  -5   6  12        4.07        3.19      1.37 o 
  -4   6  12       11.62       12.19      1.85 o 
  -3   6  12       42.01       34.43      2.58 o 
  -2   6  12       77.74       78.62      3.35 o 
  -1   6  12      158.23      163.48      4.61 o 
   0   6  12       46.52       46.17      2.38 o 
   1   6  12       24.90       24.19      1.48 o 
   2   6  12        7.69        6.26      1.22 o 
   3   6  12       43.90       40.95      2.08 o 
   4   6  12       24.02       22.63      1.55 o 
   5   6  12       17.85       20.12      2.07 o 
   6   6  12        0.60       -1.18      1.69 o 
  -6   7  12        5.80        5.51      1.99 o 
  -5   7  12        4.77        3.97      3.24 o 
  -4   7  12       10.65        9.92      2.67 o 
  -3   7  12       33.55       35.20      2.80 o 
  -2   7  12       17.27       14.36      2.00 o 
  -1   7  12       93.28       99.32      3.78 o 
   0   7  12       16.92       14.70      1.92 o 
   1   7  12       18.04       16.87      1.39 o 
   2   7  12       12.80       12.35      1.15 o 
   3   7  12       12.17       12.66      1.32 o 
   4   7  12       29.48       33.57      1.86 o 
   5   7  12       10.97        9.26      2.46 o 
   6   7  12        1.87        1.30      1.78 o 
  -5   8  12        4.70        6.85      2.85 o 
  -4   8  12        3.32        5.54      2.73 o 
  -3   8  12        2.23        1.80      1.57 o 
  -2   8  12       11.89        8.81      1.59 o 
  -1   8  12       14.91       11.67      1.80 o 
   0   8  12       21.67       23.88      2.31 o 
   1   8  12        5.82        4.93      1.42 o 
   2   8  12        0.64        0.86      0.82 o 
   3   8  12        2.40        3.33      0.89 o 
   4   8  12       22.38       22.74      1.68 o 
   5   8  12        0.16        1.35      1.27 o 
  -3   9  12        0.63        1.14      2.00 o 
  -2   9  12        4.64        2.00      1.61 o 
  -1   9  12        3.05        4.54      1.46 o 
   0   9  12        6.97        3.07      1.46 o 
   1   9  12       23.01       32.33      2.73 o 
   2   9  12        4.03        3.10      1.32 o 
   3   9  12        9.94       11.24      1.22 o 
   0   1  13       24.03       20.66      1.10 o 
   1   1  13        5.84        3.58      0.66 o 
  -1   2  13       44.21       50.70      2.10 o 
   0   2  13      182.23      170.91      2.83 o 
   1   2  13      306.04      294.47      4.78 o 
   2   2  13      358.16      337.05      4.98 o 
  -2   3  13       55.91       54.89      2.64 o 
  -1   3  13      165.59      165.87      4.37 o 
   0   3  13       60.10       59.23      1.80 o 
   1   3  13      103.59      110.19      2.88 o 
   2   3  13      239.80      235.30      4.28 o 
   3   3  13      125.69      131.87      5.79 o 
  -3   4  13       35.83       39.49      5.90 o 
  -2   4  13       37.08       38.79      2.41 o 
  -1   4  13      307.83      307.29      8.30 o 
   0   4  13      159.44      160.02      3.22 o 
   1   4  13       46.46       50.18      1.89 o 
   2   4  13      135.15      138.67      5.77 o 
   3   4  13       43.86       42.46      2.07 o 
   4   4  13       13.24       13.87      2.26 o 
  -4   5  13        0.01        1.24      1.70 o 
  -3   5  13       23.18       24.82      2.69 o 
  -2   5  13       62.78       59.27      3.02 o 
  -1   5  13      165.29      173.96      4.72 o 
   0   5  13       77.83       77.22      3.95 o 
   1   5  13        4.76        4.07      0.81 o 
   2   5  13       21.22       23.66      1.65 o 
   3   5  13        7.16        4.70      1.28 o 
   4   5  13       11.65       13.64      1.70 o 
   5   5  13        7.75        6.68      1.63 o 
  -5   6  13       14.18       16.69      2.03 o 
  -4   6  13       17.66       13.27      2.59 o 
  -3   6  13        9.64       10.69      3.19 o 
  -2   6  13       42.51       45.58      2.84 o 
  -1   6  13        7.21        8.78      1.58 o 
   0   6  13       18.53       18.49      1.78 o 
   1   6  13       19.39       19.53      1.50 o 
   2   6  13        6.24        5.00      1.00 o 
   3   6  13       20.76       19.70      1.60 o 
   4   6  13        0.64       -0.79      1.13 o 
   5   6  13       10.45       12.26      2.56 o 
   6   6  13        6.18       11.72      1.91 o 
  -5   7  13        8.71       14.14      2.52 o 
  -4   7  13        8.30        5.34      1.73 o 
  -3   7  13        0.53        0.56      1.95 o 
  -2   7  13        6.74        6.51      1.69 o 
  -1   7  13        9.54        9.02      1.63 o 
   0   7  13       15.27       12.54      1.81 o 
   1   7  13        1.87        4.21      1.17 o 
   2   7  13        8.52        7.96      1.10 o 
   3   7  13       15.89       18.52      1.49 o 
   4   7  13        9.57        7.27      1.57 o 
   5   7  13        4.63        3.92      3.05 o 
  -4   8  13        4.60        5.71      2.57 o 
  -3   8  13       10.52        4.81      1.83 o 
  -2   8  13        5.28        1.40      1.30 o 
  -1   8  13        5.92        9.16      2.09 o 
   0   8  13        6.78        5.40      1.55 o 
   1   8  13        3.59        3.54      1.42 o 
   2   8  13        5.78        5.53      1.20 o 
   3   8  13        3.94        7.06      1.14 o 
   4   8  13        3.23        4.47      1.17 o 
   0   9  13        4.39        2.28      2.57 o 
   0   1  14        9.35        8.78      0.82 o 
   1   1  14       57.78       55.05      1.91 o 
  -1   2  14       18.28       17.75      1.56 o 
   0   2  14        7.75        7.42      0.93 o 
   1   2  14       67.83       60.88      2.24 o 
   2   2  14       75.07       75.01      2.53 o 
  -2   3  14        8.17        5.41      1.24 o 
  -1   3  14       56.33       52.28      3.51 o 
   0   3  14       31.46       29.85      1.96 o 
   1   3  14        7.62        7.32      1.35 o 
   2   3  14       41.53       43.02      3.38 o 
   3   3  14       48.78       44.00      3.02 o 
  -3   4  14       32.69       33.31      3.34 o 
  -2   4  14       55.88       60.97      3.05 o 
  -1   4  14        4.64        2.33      1.16 o 
   0   4  14        5.41        3.35      1.17 o 
   1   4  14       37.52       35.50      1.89 o 
   2   4  14       10.05        6.46      1.10 o 
   3   4  14       61.42       63.17      4.89 o 
   4   4  14       22.74       21.15      2.03 o 
  -4   5  14        0.10        1.02      1.16 o 
  -3   5  14       14.48       12.39      1.81 o 
  -2   5  14       42.26       42.56      2.74 o 
  -1   5  14       31.14       28.64      2.41 o 
   0   5  14       13.96       11.68      1.61 o 
   1   5  14       66.12       58.47      2.44 o 
   2   5  14       34.89       40.44      2.22 o 
   3   5  14       39.93       39.88      2.48 o 
   4   5  14        4.52        4.33      1.37 o 
   5   5  14        6.14        4.15      2.05 o 
  -5   6  14        3.07        0.16      1.78 o 
  -4   6  14        0.28        0.87      1.42 o 
  -3   6  14       13.48       11.12      2.28 o 
  -2   6  14        2.23        2.39      1.30 o 
  -1   6  14       17.45       17.44      2.13 o 
   0   6  14       12.26       14.23      1.96 o 
   1   6  14        8.03        9.43      1.52 o 
   2   6  14       14.99       16.75      1.31 o 
   3   6  14        3.38        4.56      1.13 o 
   4   6  14       21.38       20.25      2.11 o 
   5   6  14       10.48        7.25      2.72 o 
  -4   7  14        1.33        3.14      2.85 o 
  -3   7  14        4.71        6.32      1.70 o 
  -2   7  14        1.25       -0.39      1.21 o 
  -1   7  14       27.81       31.52      2.63 o 
   0   7  14        4.49        2.77      1.27 o 
   1   7  14        8.34        8.01      1.45 o 
   2   7  14        2.57        3.10      0.99 o 
   3   7  14        1.58        1.78      0.95 o 
   4   7  14       22.13       25.74      2.27 o 
  -2   8  14        1.43        0.86      2.28 o 
  -1   8  14        9.29        9.86      2.31 o 
   0   8  14       14.56       13.86      2.08 o 
   1   8  14       22.92       22.63      3.48 o 
   2   8  14        1.96        2.21      1.42 o 
   0   1  15      163.31      146.47      2.60 o 
   1   1  15        6.42        7.58      1.02 o 
  -1   2  15       12.66       12.06      2.17 o 
   0   2  15       61.73       62.47      2.74 o 
   1   2  15       18.21       19.43      1.53 o 
   2   2  15        6.11        4.96      1.37 o 
  -2   3  15       29.81       26.06      2.19 o 
  -1   3  15       63.62       62.21      3.23 o 
   0   3  15       12.29       15.41      1.60 o 
   1   3  15      112.49      107.84      2.77 o 
   2   3  15        7.50        8.32      1.51 o 
   3   3  15       37.17       38.82      3.90 o 
  -3   4  15        9.75        9.32      1.75 o 
  -2   4  15       15.44       14.93      1.81 o 
  -1   4  15        0.45        1.86      1.17 o 
   0   4  15       15.92       16.17      1.85 o 
   1   4  15       72.79       73.49      3.75 o 
   2   4  15       21.84       24.20      1.74 o 
   3   4  15       18.38       21.25      1.98 o 
   4   4  15       22.23       27.81      2.25 o 
  -4   5  15       17.61       20.02      2.19 o 
  -3   5  15       11.89       15.66      1.96 o 
  -2   5  15       13.89       16.94      2.00 o 
  -1   5  15        9.94        8.69      1.63 o 
   0   5  15       11.62       14.47      1.81 o 
   1   5  15        7.21        8.28      1.33 o 
   2   5  15       33.74       34.83      1.86 o 
   3   5  15       12.27       12.77      1.75 o 
   4   5  15       14.05       11.89      3.00 o 
   5   5  15        2.11        3.19      1.53 o 
  -5   6  15        1.49        4.85      2.85 o 
  -4   6  15        1.63        3.56      1.63 o 
  -3   6  15       11.26       10.69      1.85 o 
  -2   6  15       11.49       13.04      2.08 o 
  -1   6  15       13.23       13.02      2.03 o 
   0   6  15        3.12        0.60      1.17 o 
   1   6  15        1.20        1.67      1.16 o 
   2   6  15        8.81        8.29      1.31 o 
   3   6  15        9.39        9.61      1.58 o 
   4   6  15        2.72        1.37      1.30 o 
   5   6  15        6.88        7.42      2.85 o 
  -3   7  15        8.06        7.42      3.42 o 
  -2   7  15       13.14       12.14      2.53 o 
  -1   7  15        8.09        5.02      3.86 o 
   0   7  15        0.34        0.50      1.10 o 
   1   7  15       21.23       19.79      2.75 o 
   2   7  15        2.46        3.85      1.21 o 
   3   7  15        3.86        4.87      1.30 o 
   0   0  16      103.06       93.41      4.13 o 
   0   1  16       52.92       46.39      2.01 o 
   1   1  16       31.84       30.78      4.05 o 
  -1   2  16        1.48        0.29      0.92 o 
   0   2  16        3.53        2.75      1.10 o 
   1   2  16        5.88        6.07      1.79 o 
   2   2  16        6.61        3.77      1.83 o 
  -2   3  16        1.40        0.97      1.13 o 
  -1   3  16        8.38        9.01      1.55 o 
   0   3  16       13.58       12.63      1.56 o 
   1   3  16        0.76        1.71      0.85 o 
   2   3  16       22.22       21.05      2.08 o 
   3   3  16       16.37       17.02      1.91 o 
  -3   4  16       20.09       20.96      2.86 o 
  -2   4  16       10.49        9.97      1.70 o 
  -1   4  16        4.94        5.95      1.53 o 
   0   4  16       11.31       13.65      1.65 o 
   1   4  16        1.53        0.74      0.86 o 
   2   4  16       26.24       27.95      2.25 o 
   3   4  16        9.19        9.25      1.65 o 
   4   4  16        0.92        0.58      1.62 o 
  -4   5  16        0.71        0.08      2.07 o 
  -3   5  16        7.63        8.00      1.70 o 
  -2   5  16       15.09       17.04      2.07 o 
  -1   5  16        5.90        5.72      1.59 o 
   0   5  16       11.36        9.64      1.98 o 
   1   5  16        0.88        1.16      1.13 o 
   2   5  16        4.13        4.56      1.07 o 
   3   5  16       14.81       14.29      1.91 o 
   4   5  16        8.65       11.60      1.86 o 
   5   5  16        1.89        2.28      2.28 o 
  -3   6  16       15.00       20.55      4.28 o 
  -2   6  16       23.61       32.12      4.67 o 
  -1   6  16        6.26        5.51      1.68 o 
   0   6  16       20.76       24.87      3.29 o 
   1   6  16       13.81       12.73      1.81 o 
   2   6  16        0.27       -0.29      1.02 o 
   3   6  16        3.26        6.41      1.60 o 
  -1   7  16        6.72        7.42      3.42 o 
   0   7  16        2.17        1.71      2.57 o 
   1   7  16        4.57        3.97      1.49 o 
   0   1  17        2.56        1.56      1.09 o 
   1   1  17       14.22       11.79      2.65 o 
  -1   2  17       32.08       33.95      4.65 o 
   0   2  17        8.10        9.19      1.45 o 
   1   2  17        0.69        0.33      0.98 o 
   2   2  17       10.62       12.81      1.75 o 
  -2   3  17       24.28       27.26      3.33 o 
  -1   3  17       15.73       14.27      1.85 o 
   0   3  17        0.48        1.70      1.13 o 
   1   3  17       15.62       14.79      2.08 o 
   2   3  17        0.48       -0.34      1.13 o 
   3   3  17       22.47       27.72      2.47 o 
  -3   4  17        3.06        5.42      1.48 o 
  -2   4  17        3.51        4.11      1.64 o 
  -1   4  17       22.37       18.96      2.13 o 
   0   4  17       11.59       13.51      2.09 o 
   1   4  17       13.89       13.96      1.52 o 
   2   4  17        1.65        1.04      1.33 o 
   3   4  17        4.71        5.95      1.63 o 
   4   4  17        3.53        6.35      1.99 o 
  -3   5  17        0.62        2.85      1.82 o 
  -2   5  17       11.34       13.50      2.51 o 
  -1   5  17        7.78        8.93      1.84 o 
   0   5  17        5.84        4.40      1.55 o 
   1   5  17        3.47        2.50      1.98 o 
   2   5  17        1.21       -1.24      1.71 o 
   3   5  17        4.72        4.33      1.91 o 
  -1   6  17       10.10       10.27      3.71 o 
   0   6  17        5.67        4.84      2.43 o 
   1   6  17        3.40        4.66      2.53 o 
   0   1  18        4.71        2.89      1.86 o 
   1   1  18        3.03        2.20      1.25 o 
  -1   2  18       10.76        9.24      1.81 o 
   0   2  18       13.94       16.55      1.77 o 
   1   2  18       22.95       27.43      2.46 o 
   2   2  18       19.73       21.01      2.24 o 
  -2   3  18        4.37        5.33      1.65 o 
  -1   3  18        0.60        0.86      1.17 o 
   0   3  18        2.38        2.14      1.04 o 
   1   3  18        4.38        6.28      1.63 o 
   2   3  18        5.54        7.00      1.91 o 
   3   3  18       10.07        6.28      1.65 o 
  -3   4  18        9.62       14.36      2.62 o 
  -2   4  18        0.91        2.43      1.46 o 
  -1   4  18        0.68        2.74      1.53 o 
   0   4  18        2.73        3.41      1.42 o 
   1   4  18       15.58       19.09      2.47 o 
   2   4  18       21.80       28.08      2.65 o 
   3   4  18        4.72        5.68      1.91 o 
  -1   5  18       20.58       21.69      4.28 o 
   0   5  18        7.41       13.25      2.60 o 
   1   5  18        0.60       -0.84      1.91 o 
   1   1  19        1.81        3.44      1.64 o 
  -1   2  19        0.36        1.30      1.30 o 
   0   2  19       18.38       23.76      2.41 o 
   1   2  19        0.98        1.07      1.18 o 
   2   2  19        2.09        5.71      2.57 o 
  -1   3  19        0.61       -0.34      1.34 o 
   0   3  19       11.01       10.36      4.42 o 
   1   3  19        3.96        6.37      1.86 o 
                                                 
